# Supplementary material for: Non-Crosslinked Hyaluronic Acid Redensity 1® Supports Cell Viability, Proliferation, and Collagen Deposition in Early Burn Management
Source: Pharmaceutics. 2025 Dec 23;18(1):21. doi: 10.3390/pharmaceutics18010021 (PMC12845186; doi:10.3390/pharmaceutics18010021)
Supplement: Supplementary file 1 [file pharmaceutics-18-00021-s001.zip]

Archive with 1 entries (1 files):
- pharmaceutics-4027673-supplementary.pdf
